# Supplementary material for: Characterization of polymorphic microsatellite markers for the Japanese endangered land snail Mandarina
Source: BMC Res Notes. 2022 Jul 16;15:255. doi: 10.1186/s13104-022-06147-4 (PMC9288687; doi:10.1186/s13104-022-06147-4)
Supplement: Supplementary file 1 — Additional file 1. List of microsatellite markers tested in this study. The table includes locus name, repeat motif, amplicon size, forward and reverse primer sequences, and fluorescent label. A dagger (‡) indicates that loci were monomorphic. An asterisk (*) indicates that loci showed unclear or no amplification. [file 13104_2022_6147_MOESM1_ESM.xlsx]

## Sheet: Sheet1
Locus Name	Repeat-motif	Repeat-length	Amplicon-size	Forward-Primer-Sequence (5'-3')	Reverse-Primer-Sequence (5'-3')	Fluorescent-labelled
Manman_12260B	(CTG)	14	224	AGCGTTACATACGTCACTTTGG	ACGAATAGTGGTGTCTACCCG	NED
Manman_161603	(TTC)	17	151	TGCGGTCTTATTTCATTGCAG	CAACAGATAGGCTTGCCGTG	NED
Manman_247740	(TAA)	26	230	TCATAGTGACTGCACATGCC	TGTTCAAACGATTTCCAAAAAGC	NED
Manman_392524	(ATG)	23	231	GGTTTAAGACGATGGCACGG	TTAATTCTTTAACAACGGCAAGC	NED
Manman_378362	(TC)	21	176	TCAGAACTATTCCTGTTGTGTGC	ATTAAACTGCAAGCGGTTCG	NED
Manman_6672	(TCA)	21	226	GAGCAGTATCATCCCCTTGC	CACGCCCAGAAAATAAAAACTATCG	FAM
Manman_31975	(TGA)	10	102	CGAGGCATCTCCAAAAACAC	TTATGGGTCTGCCCCGAG	FAM
Manman_308475	(ATG)	29	158	TCATGACCTCTGTCCTATGCC	TCTCGAGTTGACTGTTTAGTATCATC	FAM
Manman_1709	(TTC)	29	215	ATAGAATGGGGTCGTGCCTC	TCGACGCTGACAAGCAAATG	VIC
Manman_7787A	(TGA)	10	240	GATATGCTGTTGGAGGTCGC	TGTCTGTTAATTGCCCACGC	VIC
Manman_30938	(GTTA)	20	228	GGCTTTGTTTTGTAGCACCG	ACTTTGTGATCTCCCAGTCG	VIC
Manman_118744	(GAT)	13	106	ACTATGACGCACCATCTCCC	GAGTCAACTTGCCCATCACAG	VIC
Manman_235472	(TAT)	17	250	GGTTCTATGGGGTTTACAGCG	TCCATATACTGACATTGTTTGCC	VIC
Manman_46250	(AG)	22	179	CATGGCGAACCCTAATCTGC	TGGGTCTGACTATATGAGGGC	VIC
Manman_82352B	(GA)	14	247	AGAACAACGGGGTACTGGAG	GCTTGCGTGTCCGATTTTTAAC	VIC
Manman_4034	(AG)	11	217	CGCTTCGGTCTAGAATGCAC	ACTCCATCTTAGCCTCTGTCG	FAM
Manman_209567	(GA)	23	250	AGGCATGTTTTCTTTTTAGATAATGG	TATTGTGCACTGAGCTCGAC	NED
Manman_345444	(GA)	17	176	ATCGTACCAGACATCTGCCC	GGCTGTCAGGGCCATTATTC	NED
Manman_13329A	(GA)	16	113	TGTACACGAGCTTTTCGACC	CGATGCACGAATTGAGTCCC	NED
Manman_140288	(TTC)	28	192	CGCGTTCCCCAATACTCAAC	ACAGTGTCTGAAACCGGTAG	FAM
Manman_183849	(GAT)	26	155	GGCTACGGCATAAGGTGAG	GGAATACATCCTGCAAGCGG	FAM
Manman_82799	(AG)	15	118	CACCAGGAGTCGCAAATGAC	ACTGCCATCAGGTTGTGAAG	FAM
Manman_90631	(GA)	22	237	TAGATGTGGTGGAGGCATCG	CCCTTAGCGTATCTCCACAGG	FAM
Manman_195133‡	(AG)	21	188	GAAAGTGACTGGTCAGCTCG	AGCTGGATTCAGTTAGGGGAC	NED
Manman_369920‡	(TC)	18	179	GCTAGGGGACTCCATCCTTG	AGAATGACTAGGCAGCTCGG	NED
Manman_98275‡	(AT)	26	173	GTCCCCTAGTTAGGCACTGG	CCCGTATGGGGGTACATCTC	VIC
Manman_20824*	(GAG)	14	187	CGACATACAGCATGGGCTAC	TCGCGGTCTGTATTTTGCAC	FAM
Manman_68712*	(ACAG)	15	240	CTGGCACAATTAGTCGCTGG	AACTACAACGCCTTGATCGC	FAM
Manman_282932*	(TTG)	27	124	CTTTCAAGTCGACCTAGCCG	GTGCGGCTGGATCTTTAACC	NED
Manman_334169*	(GATT)	22	199	ACAGATGTTCAGAGAATGCGG	GACCACAGACAGTTCGATGC	NED
Manman_364116*	(TG)	12	250	GAGCAAAGCCCGGTAAACTC	TGTCGAGCTGCCTATGTACC	VIC
Manman_377961*	(CT)	17	228	AGTGCCGATCAGTACCTTGC	ATACTCTACAGGATCGCGCC	FAM
Manman_1710*	(AG)	22	131	ACGCACGGAGAACCCTAATC	TAGCCACGTCTGCCATACAC	FAM
Manman_21031*	(GA)	19	161	GCGTGTTAATAGCCCTCCAC	TCTTTGCGCGTAAGAGTTCAC	FAM
Manman_36896B*	(GA)	25	158	ATGCATCCCTGTCGTACTCC	CCGTAGCACTTATGGAGAAATCC	FAM
Manman_118304*	(GA)	16	204	AGGTGGAAGCATCGACACAG	TCAATACCGTGGACTCGTGG	FAM
Manman_157408*	(AG)	18	226	TCTTACATTCGGCCCTTTGC	TTAGATCCTGGAGCCGTGTG	FAM
Manman_177751*	(AG)	29	105	GATCAGTAAAGCCAAGGCGG	AGAGTGACCAGATCCTTCGTC	FAM
Manman_188788*	(GA)	24	153	ATGACTAGGCAGCTTGGCG	CCATCTTAGTTGCTGCCCAC	NED
Manman_216677*	(AG)	18	211	TGTCACTCTTGTCGGAGAGC	ACAGAAAGTGCATTAGCGGG	NED
Manman_232694*	(GA)	25	146	CACGTGTGTCTAGTCGGGAG	CAAGACGTTGATCACTGGCG	VIC
Manman_238139*	(AG)	26	217	TGTGGATACTGAGCGAGCTG	TAGGGGACTCCATCTTTGCG	VIC
Manman_291869*	(GAA)	21GGAG(GAA)18(AGA)7	248	CTGCAACGGGTTGATGAGTG	CTCGAAGCTGTTTGTCCACC	VIC
Manman_387722*	(GA)	18	150	GCCTCAGGTTACGAACGAAG	GCAGTTGAAACGGTCACTGG	VIC
Manman_3641*	(CA)	13	246	TTCCGGTACGGATGGTCTTC	CGTCCATTGAGGCAGAGAAC	VIC
Manman_115079B*	(AT)	23	249	TGTATCGAAAATGGCGACCTC	ACACCAATGCGAAACTATCAAG	VIC
Manman_161821*	(GA)	17	179	TTGGACCTGAGTATCCAGCC	GCCTCAATCACCTGTTTCCG	VIC
Manman_185540*	(CT)	19(CA)18	213	GGACTCGATCTTAGCCCCTG	GCGAGCTGGTAACAAGGAAC	VIC
Manman_236344*	(GA)	19	209	GCGGGGATTGTTCCATAAGC	TCTTCGCCGGTGATAAGGAG	VIC
Manman_273426*	(TA)	29	210	GGGCAAACTCAGGGTGATAC	TCTGTAAACGACCCACCACC	NED
Manman_309647*	(CA)	29	176	TTCTCCGAAATGCACAACCG	TCGCTGTATCTCGTCAGGTG	NED
Manman_351802*	(AG)	23	250	AGCTGCAGTCAACTAAACGG	TGATGACCATCCAGGCTATC	NED
Manman_374601*	(AC)	12AT(AC)19	179	GACTGCAGGCCAAAGATTCC	AAACTCCGTAGTACCCCTGC	NED
Manman_388152B*	(TA)	21	205	TTCATTTTAGCCTCTGCCCG	AAATGACTAGGCAGCTCGGC	NED
A dagger (‡) indicates that loci were monomorphic. An asterisk (*) indicates that loci showed unclear or no amplification.
