# Supplementary material for: Characterization of polymorphic microsatellite markers for the Japanese endangered land snail Mandarina
Source: BMC Res Notes. 2022 Jul 16;15:255. doi: 10.1186/s13104-022-06147-4 (PMC9288687; doi:10.1186/s13104-022-06147-4)
Supplement: Supplementary file 2 — Additional file 2. List of samples used in this study. The table includes sample name, species name, wild or captive, sampling year (or birth year in the case of captive samples), and sampling site (or founders’ sampling site in the case of captive samples). [file 13104_2022_6147_MOESM2_ESM.xlsx]

## Sheet: Sheet1
sample name	species	wild/captive	Sampling/birth year	sampling site
m6	M. mandarina	wild	1990	Ishihama
m7	M. mandarina	wild	1990	Ishihama
m8	M. mandarina	wild	1990	Ishihama
m9	M. mandarina	wild	1990	Ishihama
m10	M. mandarina	wild	1990	Ishihama
m11	M. mandarina	wild	1990	Ishihama
m12	M. mandarina	wild	1990	Ishihama
m13	M. mandarina	wild	1990	Hatsuneura
m15	M. mandarina	wild	1990	Hatsuneura
m16	M. mandarina	wild	1990	Hatsuneura
m17	M. mandarina	wild	1990	Yoakedaira
m18	M. mandarina	wild	1990	Yoakedaira
m19	M. mandarina	wild	1990	Yoakedaira
m20	M. mandarina	wild	1990	Yoakedaira
m21	M. mandarina	wild	1990	Yoakedaira
m22	M. mandarina	wild	1990	Yoakedaira
m48	M. mandarina	wild	1989	Mikaeriyama
m49	M. mandarina	wild	1989	Mikaeriyama
m50	M. mandarina	wild	1989	Mikaeriyama
m94	M. mandarina	wild	1990	Nagasaki
m95	M. mandarina	wild	1990	Nagasaki
m96	M. mandarina	wild	1990	Nagasaki
m97	M. mandarina	wild	1990	Nagasaki
m98	M. mandarina	wild	1990	Nagasaki
245	M. mandarina	captive	2014	Yoake
278	M. mandarina	captive	2014	Yoake
322	M. mandarina	captive	2015	Yoake
333	M. mandarina	captive	2015	Yoake
341	M. mandarina	captive	2015	Yoake
356	M. mandarina	captive	2015	Yoake
1678	M. mandarina	captive	2017	Yoake
1728	M. mandarina	captive	2017	Yoake
1759	M. mandarina	captive	2017	Yoake
1783	M. mandarina	captive	2017	Yoake
1806	M. mandarina	captive	2017	Yoake
1912	M. mandarina	captive	2017	Nagasaki
2043	M. mandarina	captive	2018	Nagasaki
2074	M. mandarina	captive	2018	Nagasaki
2106	M. mandarina	captive	2018	Nagasaki
2156	M. mandarina	captive	2018	Nagasaki
2240	M. mandarina	captive	2018	Nagasaki
2259	M. mandarina	captive	2018	Nagasaki
2262	M. mandarina	captive	2018	Nagasaki
21351	M. mandarina	captive	2017	Nagasaki
m138	M. mandarina	captive	2012	Yoake
m253	M. mandarina	captive	2012	Yoake
m254	M. mandarina	captive	2012	Yoake
m255	M. mandarina	captive	2012	Yoake
m256	M. mandarina	captive	2012	Yoake
m257	M. mandarina	captive	2013	Yoake
m258	M. mandarina	captive	2013	Yoake
m259	M. mandarina	captive	2013	Yoake
m260	M. mandarina	captive	2013	Yoake
m261	M. mandarina	captive	2013	Yoake
m262	M. mandarina	captive	2013	Yoake
m263	M. mandarina	captive	2013	Yoake
m264	M. mandarina	captive	2013	Yoake
m265	M. mandarina	captive	2013	Yoake
292	M. chichijimana	captive	2015	Tatsumijima
296	M. chichijimana	captive	2015	Tatsumijima
741	M. chichijimana	captive	2016	Tatsumijima
857	M. chichijimana	captive	2017	Tatsumijima
945	M. chichijimana	captive	2017	Tatsumijima
1091	M. chichijimana	captive	2017	Tatsumijima
1107	M. chichijimana	captive	2017	Tatsumijima
1109	M. chichijimana	captive	2017	Tatsumijima
1140	M. chichijimana	captive	2017	Tatsumijima
1196	M. chichijimana	captive	2017	Tatsumijima
1199	M. chichijimana	captive	2017	Tatsumijima
1288	M. chichijimana	captive	2018	Tatsumijima
310	M. chichijimana	captive	2015	Chihiro
329	M. chichijimana	captive	2015	Chihiro
344	M. chichijimana	captive	2015	Chihiro
346	M. chichijimana	captive	2015	Chihiro
355	M. chichijimana	captive	2016	Chihiro
365	M. chichijimana	captive	2016	Chihiro
368	M. chichijimana	captive	2016	Chihiro
376	M. chichijimana	captive	2016	Chihiro
783	M. chichijimana	captive	2017	Chihiro
800	M. chichijimana	captive	2017	Chihiro
823	M. chichijimana	captive	2017	Chihiro
851	M. chichijimana	captive	2017	Chihiro
893	M. chichijimana	captive	2017	Chihiro
895	M. chichijimana	captive	2017	Chihiro
916	M. chichijimana	captive	2017	Chihiro
1454	M. chichijimana	captive	2018	Chihiro
1656	M. chichijimana	captive	2018	Torisaki
1735	M. chichijimana	captive	2018	Torisaki
1736	M. chichijimana	captive	2018	Torisaki
1751	M. chichijimana	captive	2018	Torisaki
90	M. chichijimana	captive	2014	Toriyama
191	M. chichijimana	captive	2014	Toriyama
198	M. chichijimana	captive	2014	Toriyama
199	M. chichijimana	captive	2014	Toriyama
214	M. chichijimana	captive	2014	Toriyama
237	M. chichijimana	captive	2014	Toriyama
382	M. chichijimana	captive	2016	Toriyama
402	M. chichijimana	captive	2016	Toriyama
427	M. chichijimana	captive	2016	Toriyama
450	M. chichijimana	captive	2016	Toriyama
466	M. chichijimana	captive	2016	Toriyama
118	M. chichijimana	captive	2014	Minamizaki
200	M. chichijimana	captive	2014	Minamizaki
208	M. chichijimana	captive	2014	Minamizaki
399	M. chichijimana	captive	2016	Minamizaki
486	M. chichijimana	captive	2016	Minamizaki
498	M. chichijimana	captive	2016	Minamizaki
513	M. chichijimana	captive	2016	Minamizaki
517	M. chichijimana	captive	2016	Minamizaki
1399	M. chichijimana	captive	2018	Minamizaki
1409	M. chichijimana	captive	2018	Minamizaki
1478	M. chichijimana	captive	2018	Minamizaki
1512	M. chichijimana	captive	2018	Minamizaki
1532	M. chichijimana	captive	2018	Minamizaki
1535	M. chichijimana	captive	2018	Minamizaki
1537	M. chichijimana	captive	2018	Minamizaki
1560	M. chichijimana	captive	2018	Minamizaki
m236	M. chichijimana	captive	2013	Minamizaki
m247	M. chichijimana	captive	2013	Minamizaki
1432	M. chichijimana	captive	2018	Tatsumizaki
1437	M. chichijimana	captive	2018	Tatsumizaki
1491	M. chichijimana	captive	2018	Tatsumizaki
1504	M. chichijimana	captive	2018	Tatsumizaki
1510	M. chichijimana	captive	2018	Tatsumizaki
1456	M. chichijimana	captive	2018	Tatsumizaki
1522	M. chichijimana	captive	2018	Tatsumizaki
1523	M. chichijimana	captive	2018	Tatsumizaki
11	M. suenoae	captive	2012	Yoake
42	M. suenoae	captive	2014	Yoake
47	M. suenoae	captive	2015	Yoake
68	M. suenoae	captive	2015	Yoake
84	M. suenoae	captive	2015	Yoake
92	M. suenoae	captive	2015	Yoake
149	M. suenoae	captive	2015	Yoake
185	M. suenoae	captive	2016	Yoake
300	M. suenoae	captive	2016	Yoake
306	M. suenoae	captive	2016	Yoake
331	M. suenoae	captive	2017	Yoake
375	M. suenoae	captive	2017	Yoake
386	M. suenoae	captive	2017	Yoake
389	M. suenoae	captive	2017	Yoake
403	M. suenoae	captive	2017	Yoake
415	M. suenoae	captive	2017	Yoake
426	M. suenoae	captive	2017	Yoake
443	M. suenoae	captive	2017	Yoake
m274	M. suenoae	captive	2013	Yoake
