# Supplementary material for: Characterization of polymorphic microsatellite markers for the Japanese endangered land snail Mandarina
Source: BMC Res Notes. 2022 Jul 16;15:255. doi: 10.1186/s13104-022-06147-4 (PMC9288687; doi:10.1186/s13104-022-06147-4)
Supplement: Supplementary file 3 — Additional file 3. List of combinations of markers in the multiplex PCR. The table includes combination name, loci in each combination, and fluorescent label. A dagger (‡) and an asterisk (*) indicate that loci were not available for M. chichijimana and M. suenoae, respectively. [file 13104_2022_6147_MOESM3_ESM.xlsx]

## Sheet: Sheet1
Combination name	Locus	Fluorescent-labelled
a	Manman_6672	FAM
	Manman_30938	VIC
	Manman_378362	NED
b	Manman_308475*	FAM
	Manman_46250	VIC
	Manman_161603	NED
	Manman_7787A‡	PET
c	Manman_31975*	FAM
	Manman_118744*	VIC
	Manman_247740*	NED
	Manman_1709	PET
d	Manman_4034‡*	FAM
	Manman_235472	VIC
	Manman_12260B‡*	NED
e	Manman_82352B*	VIC
	Manman_392534‡	NED
A dagger (‡) and an asterisk (*) indicate that loci were not available for M. chichijimana and M. suenoae, respectively.
Manman_4034 did not show distinct amplification in multiplex PCR.
